# Supplementary material for: Preparation, Characterization and Diagnostic Valuation of Two Novel Anti-HPV16 E7 Oncoprotein Monoclonal Antibodies
Source: Viruses. 2020 Mar 19;12(3):333. doi: 10.3390/v12030333 (PMC7150828; doi:10.3390/v12030333)
Supplement: Supplementary file 1 [file viruses-12-00333-s001.zip]

Archive with 2 entries (2 files):
- Supplementary Materials S1.docx
- Supplementary Materials S2.docx
